# Supplementary material for: Ancyronyx Erichson, 1847 (Coleoptera, Elmidae) from Mindoro, Philippines, with description of the larvae and two new species using DNA sequences for the assignment of the developmental stages
Source: Zookeys. 2013 Aug 6;(321):35–64. doi: 10.3897/zookeys.321.5395 (PMC3744145; doi:10.3897/zookeys.321.5395)
Supplement: XML Treatment for Ancyronyx minerva [file zookeys.321.5395-treatment1.xml]

<!DOCTYPE tp:taxon-treatment
  PUBLIC "-//TaxonX//DTD Taxonomic Treatment Publishing DTD v0 20100105//EN" "tax-treatment-NSO.dtd">
<tp:taxon-treatment xmlns:tp="http://www.plazi.org/taxpub"><tp:treatment-meta><mixed-citation publication-type="journal"><person-group><name><surname>Freitag</surname><given-names>Hendrik</given-names></name></person-group><article-title>
                    <italic>Ancyronyx</italic> Erichson, 1847 (Coleoptera, Elmidae) from Mindoro, Philippines, with description of the larvae and two new species using DNA sequences for the assignment of the developmental stages</article-title><source>Zookeys</source><day>6</day><month>8</month><year>2013</year><volume>2013</volume><issue>321</issue><fpage>35</fpage><lpage>64</lpage><pub-id pub-id-type="doi">10.3897/zookeys.321.5395</pub-id></mixed-citation></tp:treatment-meta><tp:nomenclature><tp:taxon-name>
                        <tp:taxon-name-part taxon-name-part-type="genus">Ancyronyx</tp:taxon-name-part>
                        <tp:taxon-name-part taxon-name-part-type="species">minerva</tp:taxon-name-part>
                        <object-id xmlns:xlink="http://www.w3.org/1999/xlink" xlink:type="simple">http://species-id.net/wiki/Ancyronyx_minerva\according to Freitag 2013</object-id>
                    </tp:taxon-name><tp:taxon-authority>Freitag &amp; Jäch, 2007</tp:taxon-authority><xref ref-type="fig" rid="F2">Figs 2, 5</xref><tp:nomenclature-citation-list><tp:nomenclature-citation><tp:taxon-name>Ancyronyx minerva</tp:taxon-name><comment> Freitag &amp; Jäch, 2007: 50–53 (adult description); <xref ref-type="bibr" rid="B10">Freitag and Pangantihon 2010</xref>: 133 (first record Mindoro); <xref ref-type="bibr" rid="B8">Freitag and Balke 2011</xref>: 53–58 (larva description), 79 (key); <xref ref-type="bibr" rid="B7">Freitag 2012</xref>: 63 (world check list).</comment></tp:nomenclature-citation></tp:nomenclature-citation-list></tp:nomenclature><tp:treatment-sec sec-type="Material examined"><title>Material examined.</title><p>1 ♀, 6 L (0.22; 0.25, 2 × 0.29, 0.31) (CFM) “PHIL.: Mindoro, Puerto Galera, NR km 37.2, downstr. Tamaraw Falls; riffle&amp; fall; rocks, woodlitter, roots; sec.veget.; c. 80m asl., <named-content xmlns:xlink="http://www.w3.org/1999/xlink" content-type="dwc:verbatimCoordinates" xlink:type="simple">13°27'03"N, 120°59'27"E</named-content> 22.4.1994, leg. Freitag (302)M”; 1 ♀ [FR015], 1 ♂ [FR033], 1 L (0.31) (ZSM) “PHIL.: Mindoro, San Teodoro, Tukuran Riv.; small lowld.riv.; riffle &amp; run; woodlitter, gravel; sec.veget.; c. 30m asl., <named-content xmlns:xlink="http://www.w3.org/1999/xlink" content-type="dwc:verbatimCoordinates" xlink:type="simple">13°25'34"N, 120°58'37"E</named-content> 23.4.1994, leg. Freitag (303a)M”; 1 ♂ (CFM) “PHIL.: Mindoro, Puerto Galera, NR km 59, downstr. Aninuan Falls; riffle; small mount. riv., boulder, rocks, gravel, woodlitter; sec.veget.; c. 80m asl., <named-content xmlns:xlink="http://www.w3.org/1999/xlink" content-type="dwc:verbatimCoordinates" xlink:type="simple">13°29'10"N, 120°54'18"E</named-content> 24.4.2009, leg. Freitag (304)M”; 1 ♀ pter., 2 L (0.21, 0.25 [FR079, FR080]) (ZSM) “PHIL.: Mindoro Oriental, Municipality Victoria, Brgy. Malayas, Malayas River; W Naujan tributary; sec. veget., submerged wood, riffle, c. 20 m asl., c. <named-content xmlns:xlink="http://www.w3.org/1999/xlink" content-type="dwc:verbatimCoordinates" xlink:type="simple">13°09'26"N, 121°18'29"E</named-content>; 22.2.2010 leg. Freitag &amp; Pangantihon (308a)M”; 1 ♂ pter. (CFM) “PHIL.: Mindoro Oriental, Bongabong, Brgy. Formon, Pastuhan, Tangisan Falls; deep mountain valley, sec. forest, submerged wood, riffle, c. 200 m asl., c. <named-content xmlns:xlink="http://www.w3.org/1999/xlink" content-type="dwc:verbatimCoordinates" xlink:type="simple">12°43'N, 121°23'E</named-content>; 27.10.2011 leg. Freitag (318a)M”; 1 ♀, 2 L (0.24 [FR087], 0.27) (ZSM, CFM) “PHIL.: Mindoro Oriental, Bongabong, Brgy. Formon, Pastuhan, Tangisan Falls; deep mountain valley, sec. forest, gravel &amp; boulders, riffle, c. 200 m asl., c. <named-content xmlns:xlink="http://www.w3.org/1999/xlink" content-type="dwc:verbatimCoordinates" xlink:type="simple">12°43'N, 121°23'E</named-content>; 27.10.2011 leg. Freitag (318)M”; 1 ♀ (CFM) “PHIL: Or. Mindoro, Roxas, Brgy. San Vicente, Baroc River; subm. wood; gravel flood plains; c. <named-content xmlns:xlink="http://www.w3.org/1999/xlink" content-type="dwc:verbatimCoordinates" xlink:type="simple">12°37'07"N, 121°24'06"E</named-content>, 90m asl; leg. Freitag 1 Apr.2013 (BRf)M”; 1 ♂, 1 ♀ (CFM) “PHIL: Or. Mindoro, Roxas, Brgy. San Vicente proper, Taugad River; subm. wood; sec.veget.; c. <named-content xmlns:xlink="http://www.w3.org/1999/xlink" content-type="dwc:verbatimCoordinates" xlink:type="simple">12°37'06"N, 121°23'49"E</named-content>, 100m asl; leg. Freitag 2 Apr.2013 (TR1f)M”; 1 ♂, 1 ♀ 3 L (0.29, 2 × 0.31) (CFM) “PHIL: Or.Mindoro, Roxas, Brgy. San Vicente, Tauga River; rocks, riffle &amp; run; sec.veget.; c. <named-content xmlns:xlink="http://www.w3.org/1999/xlink" content-type="dwc:verbatimCoordinates" xlink:type="simple">12°37'18"N, 121°22'58"E</named-content>, c. 140m asl; leg. Freitag 17.11.2011 (TR2g)M”; 1♂, 1♀, 3 L (0.27, 0.29, 0.31) (CFM): same locality and microhabitat “leg. Freitag &amp; Pangantihon 07.7.2012 (TR2g)M”; 1 ♀ (CFM) “PHIL: Or. Mindoro, Roxas, Brgy. San Vicente, Baroc River tributary Hiyong Creek; bottom gravel, run &amp; riffles; sec.veget.; c. <named-content xmlns:xlink="http://www.w3.org/1999/xlink" content-type="dwc:verbatimCoordinates" xlink:type="simple">12°37'27"N, 121°22'48"E</named-content>, 147m asl; leg. Pangantihon, 29.Jun.2012 (THCc)M”; 2 L (0.24, 0.25) (CFM) “PHIL: Or. Mindoro, Roxas, Brgy. San Vicente, Baroc River tributary Hiyong Creek; subm. root packs, run; sec.veget.; c. <named-content xmlns:xlink="http://www.w3.org/1999/xlink" content-type="dwc:verbatimCoordinates" xlink:type="simple">12°37'27"N, 121°22'48"E</named-content>, 147m asl; leg. Freitag &amp; Pangantihon, 07.Jul.2012 (THCh)M”; 1 L (0.31) (CFM) “PHIL: Or. Mindoro, Roxas, Brgy. <!--PageBreak-->San Vicente, Sitio Quirao, Hinundugan tributary Quirao Buhay Creek; rocks, run; <named-content xmlns:xlink="http://www.w3.org/1999/xlink" content-type="dwc:verbatimCoordinates" xlink:type="simple">12°36'10"N, 121°23'00"E</named-content>, 130m asl; leg. Freitag &amp; Pangantihon, 30.06.2012 (HBCg)M”.</p><!--PageBreak--></tp:treatment-sec><tp:treatment-sec sec-type="Distribution"><title>Distribution.</title><p>The species is known from Busuanga, Mindoro and Palawan (Philippines) and is common on these islands.</p><fig id="F2" position="float" orientation="portrait"><label>Figures 2–9.</label><caption><p>Habitus (not to scale) of <bold>2</bold> <italic><tp:taxon-name>Ancyronyx minerva</tp:taxon-name></italic>, adult <bold>3</bold> <italic><tp:taxon-name>Ancyronyx tamaraw</tp:taxon-name></italic>, sp. n. adult <bold>4</bold> <italic><tp:taxon-name>Ancyronyx buhid</tp:taxon-name></italic>, sp. n., adult <bold>5</bold> <italic><tp:taxon-name>Ancyronyx minerva</tp:taxon-name></italic>, larva <bold>6</bold> <italic><tp:taxon-name>Ancyronyx tamaraw</tp:taxon-name></italic>, sp. n., larva <bold>7</bold> <italic><tp:taxon-name>Ancyronyx buhid</tp:taxon-name></italic>, sp. n., larva <bold>8</bold> <italic><tp:taxon-name>Ancyronyx schillhammeri</tp:taxon-name></italic>, adult <bold>9</bold> <italic><tp:taxon-name>Ancyronyx schillhammeri</tp:taxon-name></italic>, larva.</p></caption><graphic xmlns:xlink="http://www.w3.org/1999/xlink" xlink:href="ZooKeys-321-035-g002.jpg" position="float" orientation="portrait" xlink:type="simple"/></fig></tp:treatment-sec><tp:treatment-sec sec-type="Remarks"><title>Remarks.</title><p>Morphological variations between the population of different islands are not evident, but the <italic>cox1</italic> gene varies in a few more substitutional sites than within a population of one and the same island. The larva was described and illustrated in <xref ref-type="bibr" rid="B8">Freitag and Balke (2011)</xref>.</p></tp:treatment-sec><tp:treatment-sec sec-type="Ecology"><title>Ecology.</title><p>Both, adults and larvae, are usually collected from boulder and rock surfaces, or submerged rootpacks in run and riffle sections. The species is predominantly found in clean, small to medium sized permanent streams. (<xref ref-type="bibr" rid="B10">Freitag and Pangantihon 2010</xref>, <xref ref-type="bibr" rid="B9">Freitag and Jäch 2007</xref>).</p></tp:treatment-sec><ref-list><ref id="B10"><mixed-citation xmlns:xlink="http://www.w3.org/1999/xlink" xlink:type="simple"><person-group><name name-style="western"><surname>Freitag</surname><given-names>H</given-names></name><name name-style="western"><surname>Pangantihon</surname><given-names>C</given-names></name></person-group> (<year>2010</year>) <article-title>Aquatic Coleoptera and Heteroptera of the Lake Naujan National Park, Mindoro Oriental, the Philippines.</article-title><source>Philippine Scientist</source><volume>47</volume>: <fpage>126</fpage>–<lpage>173</lpage>. <ext-link ext-link-type="uri" xlink:href="http://www.philjol.info/philjol/index.php/PSCI/article/view/2424" xlink:type="simple">http://www.philjol.info/philjol/index.php/PSCI/article/view/2424</ext-link></mixed-citation></ref><ref id="B8"><mixed-citation xmlns:xlink="http://www.w3.org/1999/xlink" xlink:type="simple"><person-group><name name-style="western"><surname>Freitag</surname><given-names>H</given-names></name><name name-style="western"><surname>Balke</surname><given-names>M</given-names></name></person-group> (<year>2011</year>) <article-title>Larvae and a new species of <italic>Ancyronyx</italic> Erichson, 1847 (Insecta, Coleoptera, Elmidae) from Palawan, Philippines, using DNA sequences for the assignment of the developmental stages.</article-title><source>ZooKeys</source><volume>136</volume>: <fpage>47</fpage>-<lpage>82</lpage>. doi: <ext-link ext-link-type="uri" xlink:href="http://dx.doi.org/10.3897/zookeys.136.1914" xlink:type="simple">10.3897/zookeys.136.1914</ext-link></mixed-citation></ref><ref id="B7"><mixed-citation xmlns:xlink="http://www.w3.org/1999/xlink" xlink:type="simple"><person-group><name name-style="western"><surname>Freitag</surname><given-names>H</given-names></name></person-group> (<year>2012</year>) <article-title><italic>Ancyronyx jaechi</italic> sp.n. from Sri Lanka, the first record of the genus <italic>Ancyronyx</italic> Erichson, 1847 (Insecta: Coleoptera: Elmidae) from the Indian Subcontinent, and a world checklist of species.</article-title><source>Zootaxa</source><volume>3382</volume>: <fpage>59</fpage>–<lpage>65</lpage>. <ext-link ext-link-type="uri" xlink:href="http://www.mapress.com/zootaxa/2012/f/z03382p065f.pdf" xlink:type="simple">http://www.mapress.com/zootaxa/2012/f/z03382p065f.pdf</ext-link></mixed-citation></ref><ref id="B9"><mixed-citation xmlns:xlink="http://www.w3.org/1999/xlink" xlink:type="simple"><person-group><name name-style="western"><surname>Freitag</surname><given-names>H</given-names></name><name name-style="western"><surname>Jäch</surname><given-names>MA</given-names></name></person-group> (<year>2007</year>) <article-title>The genus <italic>Ancyronyx</italic> Erichson, 1847 (Coleoptera, Elmidae) in Palawan and Busuanga, (Philippines) with description of six new species.</article-title><source>Zootaxa</source><volume>1590</volume>: <fpage>37</fpage>–<lpage>59</lpage>. <ext-link ext-link-type="uri" xlink:href="http://www.mapress.com/zootaxa/2007f/z01590p059f.pdf" xlink:type="simple">http://www.mapress.com/zootaxa/2007f/z01590p059f.pdf</ext-link></mixed-citation></ref></ref-list></tp:taxon-treatment>
