# Supplementary material for: Ancyronyx Erichson, 1847 (Coleoptera, Elmidae) from Mindoro, Philippines, with description of the larvae and two new species using DNA sequences for the assignment of the developmental stages
Source: Zookeys. 2013 Aug 6;(321):35–64. doi: 10.3897/zookeys.321.5395 (PMC3744145; doi:10.3897/zookeys.321.5395)
Supplement: XML Treatment for Ancyronyx tamaraw [file zookeys.321.5395-treatment2.xml]

<!DOCTYPE tp:taxon-treatment
  PUBLIC "-//TaxonX//DTD Taxonomic Treatment Publishing DTD v0 20100105//EN" "tax-treatment-NSO.dtd">
<tp:taxon-treatment xmlns:tp="http://www.plazi.org/taxpub"><tp:treatment-meta><mixed-citation publication-type="journal"><person-group><name><surname>Freitag</surname><given-names>Hendrik</given-names></name></person-group><article-title>
                    <italic>Ancyronyx</italic> Erichson, 1847 (Coleoptera, Elmidae) from Mindoro, Philippines, with description of the larvae and two new species using DNA sequences for the assignment of the developmental stages</article-title><source>Zookeys</source><day>6</day><month>8</month><year>2013</year><volume>2013</volume><issue>321</issue><fpage>35</fpage><lpage>64</lpage><pub-id pub-id-type="doi">10.3897/zookeys.321.5395</pub-id></mixed-citation></tp:treatment-meta><tp:nomenclature><tp:taxon-name>
                        <tp:taxon-name-part taxon-name-part-type="genus">Ancyronyx</tp:taxon-name-part>
                        <tp:taxon-name-part taxon-name-part-type="species">tamaraw</tp:taxon-name-part>
                        <object-id xmlns:xlink="http://www.w3.org/1999/xlink" xlink:type="simple">http://zoobank.org/9D03899B-56E5-4E7C-9C0E-A5154E30B2FC</object-id>
                        <object-id xmlns:xlink="http://www.w3.org/1999/xlink" xlink:type="simple">http://species-id.net/wiki/Ancyronyx_tamaraw</object-id>
                    </tp:taxon-name><tp:taxon-authority>Freitag</tp:taxon-authority><tp:taxon-status xmlns:xlink="http://www.w3.org/1999/xlink" xlink:type="simple">sp. n.</tp:taxon-status><xref ref-type="fig" rid="F2">Figs 3, 6</xref><xref ref-type="fig" rid="F3">, 10A–M</xref><xref ref-type="fig" rid="F4">, 11A–I</xref><xref ref-type="fig" rid="F5">, 12A–H</xref></tp:nomenclature><tp:treatment-sec sec-type="Etymology"><title>Etymology.</title><p>This small and probably rare species is named in reference to its type locality, the Tamaraw Falls on the island of Mindoro. The tamaraw is a small Mindoro-endemic buffalo. The term is used as noun in apposition.</p></tp:treatment-sec><tp:treatment-sec sec-type="Type material"><title>Type material.</title><p><bold>Holotype</bold>♂ (NMW) “PHIL: Mindoro, Puerto Galera, NR km 37.2 downstr. Tamaraw Falls; riffle &amp; fall; rocks, woodlitter, roots; sec.veget.; c. 80m asl., <named-content xmlns:xlink="http://www.w3.org/1999/xlink" content-type="dwc:verbatimCoordinates" xlink:type="simple">13°27'03"N, 120°59'27"E</named-content> 22.4.1994, leg. Freitag (302)M”, terminal parts of abdomen incl. aedeagus glued separately. <bold>Paratypes:</bold> 18 ♀♀, 15 ♂♂ (NMW, ZSM [FR011], ZMUC, SMTD, CFM), 9 L (0.24, 0.28, 5 × 0.29, 2 × 0.30) (ZSM [FR012], NMW, SMTD, CFM): same label data as holotype. 3 ♀♀, 4 ♂♂ (PNM): same locality data as holotype, leg. Freitag 11.2.2013.</p></tp:treatment-sec><tp:treatment-sec sec-type="Adult description"><title>Adult description.</title><p>Body 1.2–1.5 mm long (CL + exposed portions of head &amp; tergit VIII); CL: 1.02–1.36 mm; EW: 0.51–0.58 mm, CL/EW: 2.0–2.4.</p><p>Colouration as in <xref ref-type="fig" rid="F2">Fig. 3</xref>: ventral side, coxae, trochanter, and pronotum brown; entire dorsal head capsule and mouthparts dark brown; elytra dark brown except for two pairs of yellow patches; anterior yellow elytral patches round, extending each between first and third row of elytral punctures, not reaching median or anterior elytral margin; posterior yellow elytral patches elongate-oval to subtriangular, not reaching median, lateral, and apical elytral margin; antennae yellow (except for dark tips and scape); legs dominantly yellowish except for coxa, trochanter and brown areas around all articulations, especially proximal and distal areas of femur, proximal third of tibia and distal third of fifth tarsomere.</p><p>HW 0.29–0.35 mm; ID 0.15–0.18 mm; labrum and distal portion of clypeus moderately densely micropunctate and covered with short trichoid setae (<xref ref-type="fig" rid="F3">Fig. 10A</xref>); proximal portion of clypeus and frons microreticulate and punctate; frontoclypeal suture inconspicuous, slightly convex. Eyes slightly protruding. Antennae (<xref ref-type="fig" rid="F3">Fig. 10B</xref>) with 11 antennomeres, slender, c. as long as head wide. Genae (<xref ref-type="fig" rid="F3">Fig. 10D</xref>) rugose and <!--PageBreak-->reticulate, with indistinct pubescence. Gula (<xref ref-type="fig" rid="F3">Fig. 10D</xref>) with somewhat regularly arranged striae except for central portion, moderately densely pubscent; gular sutures absent. Mandible with bilobed tip. Maxilla (<xref ref-type="fig" rid="F3">Fig. 10A</xref>) with very short cardo; stipes with distinct flat, triangular elevation ventrally; galea palp-like elongate, with apical setae and sensilla (<xref ref-type="fig" rid="F3">Fig. 10C</xref>); lacinia not examined. Labium (<xref ref-type="fig" rid="F3">Fig. 10A</xref>) with subtrapezoidal postmentum, prementum suboval, undivided, with subapical row of ten short trichoid setae; labial palps three-segmented, c. as long as postmentum, with apical setae and sensilla (<xref ref-type="fig" rid="F3">Fig. 10C</xref>).</p><fig id="F3" position="float" orientation="portrait"><label>Figure 10.</label><caption><p><italic><tp:taxon-name>Ancyronyx tamaraw</tp:taxon-name></italic> Freitag, sp. n., (SEM photographs in greyscale, stereo microscope photographs in colour; not to scale: see respective chapter for size measurements); adult male: <bold>A</bold> head, frontal <bold>B</bold> antenna, frontal <bold>C</bold> maxillary and labial palpi, frontal <bold>D</bold> head, ventral <bold>E</bold> throax and abdomen, ventral; adult female: <bold>F, G</bold> ventrite 5, ventral; adult male: <bold>H, I</bold> ventrite 5, ventral; adult female: <bold>J, K</bold> tergite VIII, dorsal; adult male: <bold>L, M</bold> tergite VIII, dorsal.</p></caption><graphic xmlns:xlink="http://www.w3.org/1999/xlink" xlink:href="ZooKeys-321-035-g003.jpg" position="float" orientation="portrait" xlink:type="simple"/></fig><p>Pronotum (<xref ref-type="fig" rid="F2">Fig. 3</xref>) 0.35–0.38 mm long (PL), 0.38–0.41 mm wide (MW), inconspicuously wider than long (PL/MW), widest at about posterior 0.4, distinctly narrower than elytra, with moderately deep transverse groove; anteriorly of transverse groove slightly vaulted; posterior portion medially elevated; posterolateral oblique grooves small and round, but conspicuous; lateral margin distinctly arcuate; anterior margin convex; pronotal surface entirely microreticulate and with moderately densely <!--PageBreak-->arranged seta-bearing tubercles; lateral pronotal carina absent; hypomeron inconspicuously reticulate. Prosternum (<xref ref-type="fig" rid="F3">Fig. 10E</xref>) punctate; prosternal process broadly subpentagonal, distinctly wider than long, almost flat.</p><p>Metascutellum subcordiform, medially slightly impressed, micropunctate. Elytra (<xref ref-type="fig" rid="F2">Fig. 3</xref>) elongate, 0.78–0.98 mm long (EL), c. 1.5–1.7 times as long as wide (EL/EW), laterally arcuate (broadest at about anterior 0.45), anteriorly slightly roundly convergent, posteriorly roundly convergent to apices, with eight longitudinal, moderately impressed rows of punctures (counted at level of metacoxae); median rows more regular than lateral ones; five strial rows between suture and humerus; punctures large and moderately deeply impressed; interstices and intervals convex, granulose to microreticulate; lateral elytral gutter very narrow, inconspicuous; humeri broadly rounded; elytral apices separately rounded. Mesoventrite (<xref ref-type="fig" rid="F3">Fig. 10E</xref>) short, micropunctuate, with a round median impression and a sublateral pair of round elevations. Metaventrite (<xref ref-type="fig" rid="F3">Fig. 10E</xref>) comparably small; medial impression wide, not conspicuously longitudinal, rather a shallow, funnel-like round impression deepest at median posterior margin; disc with scattered inconspicuous setose tubercles, glabrous in-between. Anepisternum 3 microreticulate with additional scattered punctures. No hind wings present in all specimens examined.</p><p>Legs (<xref ref-type="fig" rid="F2">Fig. 3</xref>) slightly longer than body; coxae large; pro- and mesocoxae (<xref ref-type="fig" rid="F3">Fig. 10E</xref>) subglobular (drop-shaped), lateral portion visible in dorsal view; metacoxae (<xref ref-type="fig" rid="F3">Fig. 10E</xref>) rather conically elevated from a flat base, not visible in dorsal view; trochanter (<xref ref-type="fig" rid="F3">Fig. 10E</xref>) small, broadly lanceolate, invisible in dorsal view; femora and tibiae with micro-setiferous tubercles; tibiae distally with few trichoid setae; each tarsomere with ventral pair of short trichoid setae; claws moderately wide, rather short (compared to other <italic><tp:taxon-name>Ancyronyx</tp:taxon-name></italic> species), strongly bent, base of each with two teeth, distal one distinctly larger.</p><p>Ventrite 1 (<xref ref-type="fig" rid="F3">Fig. 10E</xref>) distinctly arcuately projected anteriad; medioanterior portion depressed (connecting to funnel-like metaventrite impression). Ventrites 2–4 (<xref ref-type="fig" rid="F3">Fig. 10E</xref>) with small, moderately densely arranged punctures; surface between punctures glabrous; tubercles larger and denser toward lateral declivity; ventrite 5 (<xref ref-type="fig" rid="F3">Figs 10F–I</xref>) moderately densely covered with short adpressed setae emerging from flat tubercles; lateral projection inconspicuous.</p><p>Aedeagus (<xref ref-type="fig" rid="F4">Figs 11A–D</xref>) 410 µm long, somewhat similar to that of <!--PageBreak--><italic><tp:taxon-name>Ancyronyx sophiemarie</tp:taxon-name></italic> Jäch, 2004 (see <xref ref-type="bibr" rid="B18">Jäch 2004</xref>: figs 3–4), but phallobase longer and apical area of median lobe distinctly wider. Phallobase almost symmetrical, more or less straight, except for tapered and ventrally bent base, slightly longer ventrally, with conspicuous, strongly sclerotised ventral and lateral margins. Median lobe moderately long and wide (c. 70 µm), straight, evenly and slightly tapering towards apex up to apical 0.2 of median lobe, then moderately bent ventrad and more abruptly tapering into a wide apical area; apex pointing ventrad, with numerous pore-like structures on dorsal side; basolateral (penile) apophyses short, not overreaching paramere base; ventral sac distinct, ventrally protruding (<xref ref-type="fig" rid="F4">Fig. 11C</xref>), internal portion speckled, moderately sclerotised (<xref ref-type="fig" rid="F4">Fig. 11B</xref>). Fibula weakly sclerotised; corona inconspicuous. Parameres short, c. 145 µm long, reaching about basal 0.7 of aedeagus, elongately subtriangular, widely separated ventrally; laterobasal margin emarginate (<xref ref-type="fig" rid="F4">Fig. 11D</xref>) apical portion roundly widened, narrowest subapically, with few short setae (two apical, two medio-subapical).</p><fig id="F4" position="float" orientation="portrait"><label>Figure 11.</label><caption><p><italic><tp:taxon-name>Ancyronyx tamaraw</tp:taxon-name></italic> Freitag, sp. n., (SEM photographs in greyscale, stereo microscope photographs in colour; not to scale: see respective chapter for size measurements); adult male: <bold>A</bold> aedeagus, ventral <bold>B</bold> aedeagus, dorsal <bold>C, D</bold> aedeagus, lateral <bold>E</bold> sternite IX, ventral; adult female: <bold>F, G</bold> ovipositor, ventral; adult male: <bold>H</bold> sternite VIII, ventral; adult female: <bold>I</bold> sternite VIII, ventral.</p></caption><graphic xmlns:xlink="http://www.w3.org/1999/xlink" xlink:href="ZooKeys-321-035-g004.jpg" position="float" orientation="portrait" xlink:type="simple"/></fig><p>Sternite IX (<xref ref-type="fig" rid="F4">Fig. 11E</xref>), c. 380 µm long, with short anterior strut, not clearly partitioned from apical portion; apical corners rounded, with patches of micro-setae, apical margin broadly emarginate; longer paraproct reaching apical margin.</p><!--PageBreak--><p>Ovipositor (<xref ref-type="fig" rid="F4">Fig. 11F, G</xref>) c. 480 µm long. Stylus slender, rather staight, with various sensilla. Coxite long, outer margin curved, distal portion with several rather short and broad, peg-like spines, most densely set subapically at lateral margins; inner margin pubescent; basal portion with similar, slightly slenderer, peg-like spines; near valvifer insertation with dense patch of very small spines. Valvifer as long as coxite; fibula distinctly bent and widened caudally.</p><p>Secondary sexual characters: Sternite VIII in male (<xref ref-type="fig" rid="F4">Fig. 11H</xref>) short, weakly sclerotised and with very short median strut; in female (<xref ref-type="fig" rid="F4">Fig. 11I</xref>) distinctly longer, slightly more sclerotised than in male, apical corners broadly rounded and with small seate, median portion with dense micro-pubescence (not conspicuous in males). Tergite VIII in female (<xref ref-type="fig" rid="F3">Figs 10J, K</xref>) long, subtriangular, slightly longer than broad (c. 220 µm long, 210 µm wide), with few moderately short setae (apical ones widest), condyles large and conspicuous. Tergite VIII in male (<xref ref-type="fig" rid="F3">Figs 10L, M</xref>) subsemicircular, distinctly wider than long and shorter than in female (c. 180 µm long, 225 µm wide); in apical half with moderately long setae. Ventrite 5 in female (<xref ref-type="fig" rid="F3">Figs 10F, G</xref>) subtriangular (c. 250 µm long, 360 µm wide); in male (<xref ref-type="fig" rid="F3">Figs 10H, I</xref>) similar in general shape, but slightly shorter (c. 210 µm long, 370 µm wide) and rounder.</p></tp:treatment-sec><tp:treatment-sec sec-type="Adult differential diagnosis"><title>Adult differential diagnosis.</title><p><italic><tp:taxon-name>Ancyronyx tamaraw</tp:taxon-name></italic> superficially resembles <italic><tp:taxon-name>Ancyronyx sophiemarie</tp:taxon-name></italic> from Sibuyan and <italic><tp:taxon-name>Ancyronyx minerva</tp:taxon-name></italic>. The new species can be easily distinguished by the combination of elytral colour pattern (anterior yellow elytral patches circularly round, not reaching median or anterior elytral margin; posterior patches elongate-oval to subtriangular), the predominantly yellowish legs, the brown (not black) pronotum and head, and it’s aedeagus with wide and flat apical portion.</p></tp:treatment-sec><tp:treatment-sec sec-type="Larval diagnosis"><title>Larval diagnosis</title><p><bold>(based on sixth instar).</bold> Colour (<xref ref-type="fig" rid="F2">Fig. 6</xref>) similar to that of <italic><tp:taxon-name>Ancyronyx minerva</tp:taxon-name></italic> (see <xref ref-type="bibr" rid="B8">Freitag and Balke 2011</xref>: figs 3, 11A–L), but most distinctly different by anterior median head portions (clypeus, anterior frons) pale; anterior yellow pronotal band small, limited to very most anterior portion; at least pro-, meso-, metanotum with small circular-round (not broadly subtriangular) yellow pattern at medioposterior margin; abdominal segment IX with pale yellowish apex and a conspicuous dark pattern extending c. posterior 0.2–0.4; abdominal segment IX relatively longer than in larvae of <italic><tp:taxon-name>Ancyronyx minerva</tp:taxon-name></italic>.</p><p>HW 0.29 mm; entire larva about 2.7 mm long. Body elongate very similar in the external characters to that of <italic><tp:taxon-name>Ancyronyx minerva</tp:taxon-name></italic>, except for the following: Posterolateral projections (<xref ref-type="fig" rid="F5">Figs 12A, F</xref>) of all abdominal segments short, generally not overreaching posterior segment margins.</p><fig id="F5" position="float" orientation="portrait"><label>Figure 12.</label><caption><p><italic><tp:taxon-name>Ancyronyx tamaraw</tp:taxon-name></italic> Freitag, sp. n., larva (SEM photographs; not to scale): <bold>A</bold> detail of abdominal segment III, lateral, with posterolateral projections and spiracles <bold>B</bold> head, dorsal <bold>C</bold> head, frontal <bold>D</bold> head, ventrolateral <bold>E</bold> meso- and metathoracic and first and second abdominal segments, ventral <bold>F</bold> lateral parts of median sclerites of abdominal venter, with setiferous tubercles and lateral projections <bold>G</bold> abdominal segments VIII and IX, dorsal <bold>H</bold> operculum, ventral.</p></caption><graphic xmlns:xlink="http://www.w3.org/1999/xlink" xlink:href="ZooKeys-321-035-g005.jpg" position="float" orientation="portrait" xlink:type="simple"/></fig><p>Head (<xref ref-type="fig" rid="F2">Figs 6</xref>, <xref ref-type="fig" rid="F5">12B–D</xref>) with subparallel lateral margins posterior 0.1–0.7, moderately tapering anteriad; lateral setae long; a dorsolateral pair of moderately long single setae present (<xref ref-type="fig" rid="F5">Fig. 12B</xref>). Frontal suture distinctly V-shaped. Labrum subtrapezoidal. Antennae (<xref ref-type="fig" rid="F5">Figs 12C, D</xref>) c. ¼ as long as head; peduncle at with at least one faciculate seta; pedicel c. two times as long as scape, c. three times as long as wide. Maxillary stipes (<xref ref-type="fig" rid="F5">Fig. 12D</xref>) slightly tapering towards apex. Labial mentum (<xref ref-type="fig" rid="F5">Fig. 12D</xref>) narrowest basal; lateroapical pair of spines rather small, positioned at distal edge.</p><p>Pro-, meso-, metathorax and legs (<xref ref-type="fig" rid="F2">Figs 6</xref>, <xref ref-type="fig" rid="F5">12E</xref>) almost as in <italic>A minerva</italic>. Pronotum with rather inconspicuous small round signa (glabrous areas) in posterior half. Ventral sclerites of thorax (<xref ref-type="fig" rid="F5">Fig. 12E</xref>) rugulose, not glabrous.</p><!--PageBreak--><p>Abdomen (<xref ref-type="fig" rid="F2">Figs 6</xref>, <xref ref-type="fig" rid="F5">12A, E–H</xref>) without conspicuous dorsosagittal carinae except for the anterior half of segment IX (<xref ref-type="fig" rid="F5">Fig. 12G</xref>); squamose setae at posterior rim of segments I–VIII large (<xref ref-type="fig" rid="F5">Figs 12E, F</xref>). Ventral sclerites of segment I with distinct sagittal ridge in anterior half, reaching c. ½ to ⅔ of segment length. Apex of segment IX (<xref ref-type="fig" rid="F5">Fig. 12G</xref>) emarginate (sometimes inconspicuous due to apical setae). Operculum (<xref ref-type="fig" rid="F5">Fig. 12H</xref>) longer than in <italic><tp:taxon-name>Ancyronyx minerva</tp:taxon-name></italic> (more than double as long as wide).</p></tp:treatment-sec><tp:treatment-sec sec-type="Larval differential diagnosis"><title>Larval differential diagnosis.</title><p>The species can most easily be distinguished from <italic><tp:taxon-name>Ancyronyx minerva</tp:taxon-name></italic> which looks superficially most similar by the partly pale colour pattern of the dorsal head, the narrower circular medioposterior pale pattern at pro-, meso-, and metanotum and the longer last abdominal segment with pale apical area and distinctly dark subapical portion.</p><!--PageBreak--></tp:treatment-sec><tp:treatment-sec sec-type="Variation between larval instars"><title>Variation between larval instars.</title><p>The final and prefinal instar stages available for this study do not vary conspicuously except for their size.</p></tp:treatment-sec><tp:treatment-sec sec-type="Distribution"><title>Distribution.</title><p>The species is known from the type locality in north-eastern Oriental Mindoro. Additional material that appears conspecific is known from Subic, Zambales, Luzon and Bohol (unpublished material at CFM and NMW).</p></tp:treatment-sec><tp:treatment-sec sec-type="Ecology"><title>Ecology.</title><p>The specimens were collected in well oxygenated water from rock surfaces, submerged woodlitter and roots in run and riffle sections of the stream below Tamaraw Falls. Since all examined material comes from this, in fact clean and almost natural small mountain river, any detailed conclusion about the habitat and ecological requirements would be highly speculative. It is, however, surprising that not any single specimen was found at any other collection site in Mindoro so far.</p></tp:treatment-sec><tp:treatment-sec><!--Section generated to contain objects referenced in tp:taxon-treatment.--><fig id="F2" position="float" orientation="portrait"><label>Figures 2–9.</label><caption><p>Habitus (not to scale) of <bold>2</bold> <italic><tp:taxon-name>Ancyronyx minerva</tp:taxon-name></italic>, adult <bold>3</bold> <italic><tp:taxon-name>Ancyronyx tamaraw</tp:taxon-name></italic>, sp. n. adult <bold>4</bold> <italic><tp:taxon-name>Ancyronyx buhid</tp:taxon-name></italic>, sp. n., adult <bold>5</bold> <italic><tp:taxon-name>Ancyronyx minerva</tp:taxon-name></italic>, larva <bold>6</bold> <italic><tp:taxon-name>Ancyronyx tamaraw</tp:taxon-name></italic>, sp. n., larva <bold>7</bold> <italic><tp:taxon-name>Ancyronyx buhid</tp:taxon-name></italic>, sp. n., larva <bold>8</bold> <italic><tp:taxon-name>Ancyronyx schillhammeri</tp:taxon-name></italic>, adult <bold>9</bold> <italic><tp:taxon-name>Ancyronyx schillhammeri</tp:taxon-name></italic>, larva.</p></caption><graphic xmlns:xlink="http://www.w3.org/1999/xlink" xlink:href="ZooKeys-321-035-g002.jpg" position="float" orientation="portrait" xlink:type="simple"/></fig></tp:treatment-sec><ref-list><ref id="B18"><mixed-citation xmlns:xlink="http://www.w3.org/1999/xlink" xlink:type="simple"><person-group><name name-style="western"><surname>Jäch</surname><given-names>MA</given-names></name></person-group> (<year>2004</year>) <article-title>Descriptions of two new species of <italic>Ancyronyx</italic> Erichson (Insecta: Coleoptera: Elmidae).</article-title><source>Annalen des Naturhistorischen Museums in Wien</source><volume>105 B</volume> (<issue>2003</issue>): <fpage>389</fpage>–<lpage>395</lpage>.</mixed-citation></ref><ref id="B8"><mixed-citation xmlns:xlink="http://www.w3.org/1999/xlink" xlink:type="simple"><person-group><name name-style="western"><surname>Freitag</surname><given-names>H</given-names></name><name name-style="western"><surname>Balke</surname><given-names>M</given-names></name></person-group> (<year>2011</year>) <article-title>Larvae and a new species of <italic>Ancyronyx</italic> Erichson, 1847 (Insecta, Coleoptera, Elmidae) from Palawan, Philippines, using DNA sequences for the assignment of the developmental stages.</article-title><source>ZooKeys</source><volume>136</volume>: <fpage>47</fpage>-<lpage>82</lpage>. doi: <ext-link ext-link-type="uri" xlink:href="http://dx.doi.org/10.3897/zookeys.136.1914" xlink:type="simple">10.3897/zookeys.136.1914</ext-link></mixed-citation></ref></ref-list></tp:taxon-treatment>
