# Supplementary material for: Ancyronyx Erichson, 1847 (Coleoptera, Elmidae) from Mindoro, Philippines, with description of the larvae and two new species using DNA sequences for the assignment of the developmental stages
Source: Zookeys. 2013 Aug 6;(321):35–64. doi: 10.3897/zookeys.321.5395 (PMC3744145; doi:10.3897/zookeys.321.5395)
Supplement: XML Treatment for Ancyronyx buhid [file zookeys.321.5395-treatment3.xml]

<!DOCTYPE tp:taxon-treatment
  PUBLIC "-//TaxonX//DTD Taxonomic Treatment Publishing DTD v0 20100105//EN" "tax-treatment-NSO.dtd">
<tp:taxon-treatment xmlns:tp="http://www.plazi.org/taxpub"><tp:treatment-meta><mixed-citation publication-type="journal"><person-group><name><surname>Freitag</surname><given-names>Hendrik</given-names></name></person-group><article-title>
                    <italic>Ancyronyx</italic> Erichson, 1847 (Coleoptera, Elmidae) from Mindoro, Philippines, with description of the larvae and two new species using DNA sequences for the assignment of the developmental stages</article-title><source>Zookeys</source><day>6</day><month>8</month><year>2013</year><volume>2013</volume><issue>321</issue><fpage>35</fpage><lpage>64</lpage><pub-id pub-id-type="doi">10.3897/zookeys.321.5395</pub-id></mixed-citation></tp:treatment-meta><tp:nomenclature><tp:taxon-name>
                        <tp:taxon-name-part taxon-name-part-type="genus">Ancyronyx</tp:taxon-name-part>
                        <tp:taxon-name-part taxon-name-part-type="species">buhid</tp:taxon-name-part>
                        <object-id xmlns:xlink="http://www.w3.org/1999/xlink" xlink:type="simple">http://zoobank.org/C731192C-EF06-4BDD-A387-9AB967DC9FED</object-id>
                        <object-id xmlns:xlink="http://www.w3.org/1999/xlink" xlink:type="simple">http://species-id.net/wiki/Ancyronyx_buhid</object-id>
                    </tp:taxon-name><tp:taxon-authority>Freitag</tp:taxon-authority><tp:taxon-status xmlns:xlink="http://www.w3.org/1999/xlink" xlink:type="simple">sp. n.</tp:taxon-status><xref ref-type="fig" rid="F2">Figs 4, 7</xref><xref ref-type="fig" rid="F6">, 13A–P</xref><xref ref-type="fig" rid="F7">, 14A–I</xref></tp:nomenclature><tp:treatment-sec sec-type="Etymology"><title>Etymology.</title><p>The species is named for the indigenous ethnic group of the Buhid in whose ancestral areas it commonly occurs. Same time, their kind support and care during regular field trips of faculty members and students of the Ateneo de Manila University’s Biology Department to the their Ancestral Domain should be honoured. Buhid is used as noun in apposition.</p></tp:treatment-sec><tp:treatment-sec sec-type="Type material"><title>Type material.</title><p><bold>Holotype</bold>♂ (NMW) “leg. Jäch 1.12. \ PHILIPPINEN – Mindoro \ 20km W Calapan 1992 \ Hidden Paradise (21)”, terminal parts of abdomen incl. aedeagus glued separately. <bold>Paratypes</bold>: 11 ♂♂, 23 ♀♀, 6 L (3 × 0.29, 2 × 0.30, 0.31) (NMW): same data as holotype. 8 L (2 × 0.29, 0.30, 4 × 0.31, 0.32) (NMW) “PHILIPPINEN – Mindoro \ 20km W Calapan 1992 \ Hidden Parad. 20.–21.11. \ leg. Jäch(10)”; 4 ♀♀ “PHILIPPINEN – Mindoro \ 20km W Calapan 1992 \ Hidden Parad. 20.–21.11. \ leg. Schillhammer (10)”; 3 ♂♂, 3 ♀♀ (CZW) “PHIL.: Mindoro or. \ Baco, Hidden Parad. \ 19.–20.11.1993 \ leg. Zettel (27)”; 7 ♂♂, 4 ♀♀, 4 L (0.27[FR091]), 2 × 0.31, 0.29) (SMTD) “PHIL.: Mindoro, Baco, Dulangan, Lantuyan torrent mount.Riv.; sec.veget.; riffle, wood debris, c. 55m asl., c. <named-content xmlns:xlink="http://www.w3.org/1999/xlink" content-type="dwc:verbatimCoordinates" xlink:type="simple">13°16'08"N, 121°04'56"E</named-content> 02.4.2000, leg. Freitag (310a)M”; 1 ♂, 3 ♀♀ (PNM, ZSM [FR088]) “PHIL.: Mindoro Oriental, Bongabong, Brgy. Formon, Pastuhan, Tangisan Falls; deep mountain valley, sec. forest, submerged wood, riffle, c. 200 m asl., c. <named-content xmlns:xlink="http://www.w3.org/1999/xlink" content-type="dwc:verbatimCoordinates" xlink:type="simple">12°43'N, 121°23'E</named-content>; 27.10.2011 leg. Freitag (318)M”; 11 L (0.22, 0.24, 0.25, 6 × 0.31, 2 × 0.32) (CFM) “PHIL: Or. Mindoro, Roxas, Brgy. San Vicente, Tauga River; rocks, riffle &amp; run; sec.veget.; c. <named-content xmlns:xlink="http://www.w3.org/1999/xlink" content-type="dwc:verbatimCoordinates" xlink:type="simple">12°37'18"N, 121°22'58"E</named-content>, c. 140m asl; leg. Freitag 17.3.2012 (TR2g)M”; 1 ♂ [FR086] (ZSM), 4 L (0.21, 0.24, 0.29, 0.31) (CFM) “PHIL: Or. Mindoro, Roxas, Brgy. San Vicente, Tauga River; rocks, riffle &amp; run; sec.veget.; c. <named-content xmlns:xlink="http://www.w3.org/1999/xlink" content-type="dwc:verbatimCoordinates" xlink:type="simple">12°37'18"N, 121°22'58"E</named-content>, c. 140m asl; leg. Freitag &amp; Pangantihon 07.7.2012 (TR2g)M”; 3 ♂♂, 8 ♀♀ (SMTD) “PHIL: Or. Mind<!--PageBreak-->oro, Roxas, Brgy. San Vicente, Tauga River; subm. wood, run; sec.veget.; c. <named-content xmlns:xlink="http://www.w3.org/1999/xlink" content-type="dwc:verbatimCoordinates" xlink:type="simple">12°37'18"N, 121°22'58"E</named-content>, c. 140m asl; leg. Pangantihon, 22 Jan.2013 (TR2f)M”; 2 ♂♂, 2 ♀♀ (ZSM) “PHIL: Or. Mindoro, Roxas, Brgy. San Vicente, Sitio Tauga Diit, Baroc River tributary Tauga Diit; subm. wood, run &amp; riffle; sec.veget.; <named-content xmlns:xlink="http://www.w3.org/1999/xlink" content-type="dwc:verbatimCoordinates" xlink:type="simple">12°37'32"N, 121°21'17"E</named-content>, 180m asl; leg. Freitag &amp; Pangantihon, 05.Feb.2012 (TIRf)M”; 2 ♀♀ (CFM) “PHIL: Or. Mindoro, Roxas, Brgy. San Vicente, Baroc River tributary Hiyong Creek; side pool, lit<!--PageBreak-->toral sand and gravel; sec.veget.; c. <named-content xmlns:xlink="http://www.w3.org/1999/xlink" content-type="dwc:verbatimCoordinates" xlink:type="simple">12°37'27"N, 121°22'48"E</named-content>, 147m asl; leg. Freitag &amp; Pangantihon, 05.Feb.2012 (THCe)M”; 6 L (0.22, 2 × 0.24, 0.27, 2 × 0.31) (NMW) “PHIL: Or. Mindoro, Roxas, Brgy. San Vicente, Baroc River tributary Hiyong Creek; subm. root packs, run; sec.veget.; c. <named-content xmlns:xlink="http://www.w3.org/1999/xlink" content-type="dwc:verbatimCoordinates" xlink:type="simple">12°37'27"N, 121°22'48"E</named-content>, 147m asl; leg. Freitag &amp; Pangantihon, 07.Jul.2012 (THCh)M”; 3 ♂♂, 7 ♀♀, 3 L (0.27, 0.30, 0.31) (CFM) “PHIL: Or. Mindoro, Roxas, Brgy. San Vicente, Sitio Tauga Diit, Baroc River tributary Tauga Daka; subm. wood in run; sec.veget.; c. <named-content xmlns:xlink="http://www.w3.org/1999/xlink" content-type="dwc:verbatimCoordinates" xlink:type="simple">12°37'56"N, 121°20'33"E</named-content>, c. 350m asl; leg. Freitag, 4 Apr. 2013 (TDR2f)M”; 15 ♂♂, 14 ♀♀ (NMW) “PHIL: Or. Mindoro, Roxas, Brgy. San Vicente, Sitio Tauga Diit, Baroc River tributary Tauga Daka; subm. wood in run; sec.veget.; c. <named-content xmlns:xlink="http://www.w3.org/1999/xlink" content-type="dwc:verbatimCoordinates" xlink:type="simple">12°38'05"N, 121°19'33"E</named-content>, c. 530m asl; leg. Pangantihon, 18 Jan. 2013 (TDR3f)M”; 4 ♂♂, 7 ♀♀ (ZMUC) same locality and microhabitat “leg. Pangantihon, 23 Jan. 2013 (TDR3f)M”; 16 ♂♂, 14 ♀♀ (CFM) same locality and microhabitat “leg. Pangantihon, 15 Feb. 2013 (TDR3f)M”; 3 ♀♀, 2 L (0.27, 0.34) (PNM) “PHIL: Or. Mindoro, Roxas, Brgy. San Vicente, Sitio Tagaskan, Hinundugan River; rocks, run; sec.veget.; c. <named-content xmlns:xlink="http://www.w3.org/1999/xlink" content-type="dwc:verbatimCoordinates" xlink:type="simple">12°35'22"N, 121°21'54"E</named-content>, c. 200m asl; leg. Freitag &amp; Pangantihon, 20.12.2011 (HR2g)M”; 4L (0.25 [FR090], 0.26, 2 × 0.31, 0.32) (ZSM): same locality and microhabitat “leg. Freitag &amp; Pangantihon, 06.Feb.2012 (HR2g)M”; 2 ♂♂, 5 ♀♀ (CFM) “PHIL: Or. Mindoro, Roxas, Brgy. San Vicente, Sitio Tagaskan, Hinundungan River; subm. wood, run c. <named-content xmlns:xlink="http://www.w3.org/1999/xlink" content-type="dwc:verbatimCoordinates" xlink:type="simple">12°36'30"N, 121°22'38"E</named-content>, c. 200m asl; leg. Pangantihon; 31 Mar. 2013 (HR3f)M”; 6 ♂♂, 1 ♀, 9 L (2 × 0.24, 2 × 0.27, 3 × 0.30, 2 × 0.33) (CFM) “PHIL: Or. Mindoro, Roxas, Brgy. San Vicente, Sitio Tagaskan, Hinundungan River; rocks, riffle &amp; run; c. <named-content xmlns:xlink="http://www.w3.org/1999/xlink" content-type="dwc:verbatimCoordinates" xlink:type="simple">12°36'30"N, 121°22'38"E</named-content>, c. 200m asl; leg. Freitag; 31 Mar. 2013 (HR3g)M”; 3 L (0.24, 0.25, 0.31) (CFM) “PHIL: Or. Mindoro, Roxas, Brgy. San Vicente, Sitio Quirao, Hinundugan tributary Quirao Buhay Creek; rocks, run; <named-content xmlns:xlink="http://www.w3.org/1999/xlink" content-type="dwc:verbatimCoordinates" xlink:type="simple">12°36'10"N, 121°23'00"E</named-content>, 130m asl; leg. Freitag &amp; Pangantihon, 30.06.2012 (HBCg)M”; 1 L (0.30) (CFM) “PHIL: Or. Mindoro, Roxas, Brgy. San Vicente, Hinundugan tributary Tinggiwang Creek; subm. wood, run; <named-content xmlns:xlink="http://www.w3.org/1999/xlink" content-type="dwc:verbatimCoordinates" xlink:type="simple">12°35'48"N, 121°22'00"E</named-content>, c. 180m asl; leg. Freitag; 31 Mar.2013 (HTCf)M”. <bold>Other material:</bold> 1 ♂ (CFM) “PHIL: Or. Mindoro, Roxas, Brgy. San Vicente, Tauga River; subm. wood, run; sec.veget.; c. <named-content xmlns:xlink="http://www.w3.org/1999/xlink" content-type="dwc:verbatimCoordinates" xlink:type="simple">12°37'18"N, 121°22'58"E</named-content>, c. 140m asl; leg. Freitag 28.Nov.2011 (TR2f)M”.</p></tp:treatment-sec><tp:treatment-sec sec-type="Adult description"><title>Adult description.</title><p>Body 1.4–1.6 mm long (CL + exposed portions of head &amp; tergit VIII); CL: 1.25–1.38 mm; CL/EW: 1.9–2.1. Colouration as in <xref ref-type="fig" rid="F2">Fig. 4</xref>: entire dorsal head capsule, mouthparts, pronotum, and elytra (except for two pairs of yellow patches) black; anterior yellow elytral patches extending from humeri mediad approximately up to second row of elytral punctures, not reaching median elytral margin; posterior yellow elytral patches oval, not reaching median, lateral, and apical elytral margin; ventral side, coxae, trochanter, femur, proximal half of tibia, areas around tibial and tarsomere articulations, and claws brown; at least distal half of tibia and proximal portion of fifth tarsomere yellowish; antennae yellow (except for dark tips and basal segment).</p><p>Head (<xref ref-type="fig" rid="F2">Figs 4</xref>, <xref ref-type="fig" rid="F6">13A</xref>) 0.33–0.36 mm wide (HW); ID 0.19–0.21 mm; labrum smooth, with moderately densely trichoid pubescence; clypeus (except for anterior margin) and frons with longitudinal striae on microreticulate ground, moderately <!--PageBreak-->densely covered with short trichoid setae; frontoclypeal suture straight and conspicuous. Eyes slightly protruding. Antennae (<xref ref-type="fig" rid="F6">Fig. 13A</xref>) with 11 antennomeres, slender, slightly shorter than head width. Genae (<xref ref-type="fig" rid="F6">Fig. 13A</xref>) reticulate, with indistinct pubescence. Gula (<xref ref-type="fig" rid="F6">Fig. 13A</xref>) with regularly arranged, scale-like striae (including median portion), with inconspicuous pubscens; gular sutures absent. Mouthparts (<xref ref-type="fig" rid="F6">Fig. 13A</xref>) almost as in <italic><tp:taxon-name>Ancyronyx tamaraw</tp:taxon-name></italic> except for shorter postmentum, that is rather sub-rectangular than trapezoidal; prementum with subapical row of eight very short trichoid setae; labial palps three-segmented, slightly longer then postmentum.</p><fig id="F6" position="float" orientation="portrait"><label>Figure 13.</label><caption><p><italic><tp:taxon-name>Ancyronyx buhid</tp:taxon-name></italic> Freitag, sp. n., (SEM photographs in greyscale, stereo microscope photographs in colour; not to scale); adult male: <bold>A</bold> head, ventral <bold>B</bold> entire body, ventral <bold>C</bold> adult female: ventrite 5, ventral; adult male: <bold>D</bold> ventrite 5, ventral; adult female: <bold>E</bold> tergite VIII, dorsal; adult male: <bold>F</bold> tergite VIII, dorsal <bold>G</bold> sternite IX, ventral; aedeagus, ventral; adult female: <bold>I</bold> sternite VIII, ventral; adult male: <bold>J</bold> proximal tarsal segment, lateral <bold>K</bold> aedeagus, dorsal <bold>L</bold> aedeagus, ventral; <bold>M, N</bold> aedeagus, lateral <bold>E</bold> adult female: <bold>O, P</bold> ovipositor, ventral.</p></caption><graphic xmlns:xlink="http://www.w3.org/1999/xlink" xlink:href="ZooKeys-321-035-g006.jpg" position="float" orientation="portrait" xlink:type="simple"/></fig><p>Pronotum (<xref ref-type="fig" rid="F2">Fig. 7</xref>) 0.36–0.40 mm long (PL), 0.42–0.44 mm wide (MW), slightly wider than long (PL/MW), widest at about posterior 0.3, distinctly narrower than elytra, with deep transverse groove; anteriorly of transverse groove slightly vaulted; posterior portion broadly vaulted; posterolateral oblique grooves divided (two pairs), elongate, conspicuous; lateral margin distinctly arcuate; anterior margin distinctly convex; pronotal surface entirely microreticulate and rugose, with inconspicuous pubescence; lateral pronotal carina absent; hypomeron as pronotal surface. Prosternum (<xref ref-type="fig" rid="F6">Fig. 13B</xref>) transverse, prosternal process broadly subpentagonal, distinctly wider than long, both appearing rugose by microreticulation superimposed with irregularly shaped setiferous tubercles.</p><p>Metascutellum subcordiform, micropunctate. Elytra (<xref ref-type="fig" rid="F2">Fig. 4</xref>) broadly elongate, 0.89–0.98 mm long (EL), 0.61–0.66 mm wide (EW), c. 1.4–1.5 times as long as wide (EL/EW), almost parallel-sided in anterior 0.1–0.65, anteriorly slightly convergentposteriorly roundly convergent to apices, with c. nine longitudinal, moderately impressed rows of punctures (counted at level of metacoxae); median rows rather inconspicuous; lateral rows more regular and more deeply impressed than median rows; six to seven strial rows between suture and humerus; punctures moderately large and moderately deeply impressed, lateral punctures deeper than median ones; interstices and intervals granulose to micropunctate; lateral elytral gutter narrow; humeri roundly obtuse; elytral apices inconspicuously separately rounded.</p><p>Mesoventrite (<xref ref-type="fig" rid="F6">Fig. 13B</xref>) very short, most anteriorly micropunctuate, posteriorly granulose, with deeply impressed median longitudinal impression. Metaventrite (<xref ref-type="fig" rid="F6">Fig. 13B</xref>) large, without glabrous areas, entirely microreticulate superimposed with irregularly shaped setiferous tubercles; the latter appearing reticulately connected in lateral portions; tubercles smaller and shallower at disc; median longitudinal impression deeply impressed, laterally extending into a subtriangular groove; groove without setiferous tubercles. Anepisternum 3 microreticulate with one row of punctures. Hind wings present in all specimens examined, venation not examined.</p><p>Legs (<xref ref-type="fig" rid="F2">Figs 4</xref>, <xref ref-type="fig" rid="F6">13B, J</xref>) approximately as long as body, or very little shorter; coxae large, only procoxae visible in dorsal view; pro- and mesocoxae (<xref ref-type="fig" rid="F6">Fig. 13B</xref>) subglobular (drop-shaped); metacoxae (<xref ref-type="fig" rid="F6">Fig. 13B</xref>) rather obtuse and shallowly elevated, obliquely conoidal; trochanter (<xref ref-type="fig" rid="F6">Fig. 13B</xref>) short, broadly lanceolate, not visible in dorsal view, distal end distinctly pointed; femora and tibiae appearing longitudinally striated by dense cover with very elongate, micro-setiferous tubercles; tibiae distally with rather short and inconspicuous setae; tarsomeres with small scattered setae (<xref ref-type="fig" rid="F6">Fig. 13J</xref>), most <!--PageBreak-->conspicuous at ventral side and near claw insertation; claws (<xref ref-type="fig" rid="F6">Fig. 13J</xref>) large, rather slender, strongly bent; base of each with three teeth, distal one very large (mutilated in specimen figured in <xref ref-type="fig" rid="F6">13J</xref>).</p><p>Ventrite 1 (<xref ref-type="fig" rid="F6">Fig. 13B</xref>) arcuately projected anteriad between hind coxae; microreticulate and tuberceliferous as in metaventrite especially near anterior margin. Ventrites 2 –4 (<xref ref-type="fig" rid="F6">Fig. 13B</xref>) with evenly distributed, subcordiform, setiferous tubercles; interstices almost glabrous; ventrite 5 (<xref ref-type="fig" rid="F6">Figs 13C, D</xref>) evenly covered with short adpressed setae emerging from subcordiform tubercles; lateral projection shallow.</p><p>Sternite IX (<xref ref-type="fig" rid="F6">Figs 13G, H</xref>) c. 340 µm long, with moderately long anterior strut (distal end broken off in specimen figured in 13G), apical corners rounded, each with one lateroapical seta and one inconspicuous sublateroapical seta; apical margin slightly broadly emarginate; longer paraproct almost reaching apical margin.</p><p>Aedeagus (<xref ref-type="fig" rid="F6">Figs 13K–N</xref>) similar to that of <italic><tp:taxon-name>Ancyronyx minutulus</tp:taxon-name></italic> (see <xref ref-type="bibr" rid="B9">Freitag and Jäch 2007</xref>: figs 15a, b), but distinctly larger (c. 350 μm long), relatively stouter and without long setae. Median lobe moderately long and moderately slender, with few indistinct pores, subapically straight, not widened, c. 90 μm wide, apically distinctly curved ventrad (lateral view, <xref ref-type="fig" rid="F6">Figs 13M, N</xref>); tip rounded; ventral sac weakly sclerotised except for lateral rim (<xref ref-type="fig" rid="F6">Figs 13K, M</xref>); fibula weakly sclerotised, inconspicuous in transillumination; corona inconspicuous. Phallobase asymmetrical, bent lateroventrad, distinctly longer ventrally, with conspicuous, strongly sclerotised margins; basolateral (penile) apophyses inconspicuous; ejaculatory duct well scleotised and conspicuous in transillumination. Parameres elongately subtriangular, rather short, reaching about basal 0.67 of aedeagus, almost contiguous ventrally, subapically slightly widened ventrad; apices with one apical and one subapical very short setae (<xref ref-type="fig" rid="F6">Figs 13K, M</xref>); basal margin oblique and not conspicuously emarginate (lateral view, <xref ref-type="fig" rid="F6">Figs 13M, N</xref>).</p><p>Ovipositor (<xref ref-type="fig" rid="F6">Fig. 13O, P</xref>) c. 410 µm long. Stylus slender, rather staight, with various apical sensilla. Coxite moderately stout, distinctly shorter than in specimens of the <italic><tp:taxon-name>Ancyronyx patrolus</tp:taxon-name></italic> species group, but longer than in those of the <italic><tp:taxon-name>Ancyronyx variegates</tp:taxon-name></italic> group; outer margin concave; all over with several rather short and broad, peg-like spines, increasing in size and density apically at lateral margins; inner margin pubescent; basal portion short. Valvifer moderately longer than coxite; fibula slightly curved.</p><p>Secondary sexual characters: Sternite VIII in male short, weakly sclerotised and with very short median strut; in female (<xref ref-type="fig" rid="F6">Fig. 13I</xref>) distinctly longer, more sclerotised than in male medially emarginate; apical corners rounded and with small seate; median portion with dense micro-pubescence. Tergite VIII in female (<xref ref-type="fig" rid="F6">Fig. 13E</xref>) subtriangular, almost as long as wide (c. 210 µm long, 230 µm wide), with few moderately short setae; condyles large and conspicuous. Tergite VIII in male (<xref ref-type="fig" rid="F6">Fig. 13F</xref>) subsemicircular, distinctly wider than long (c. 170 µm long, 230 µm wide), shorter than in female, reticulate; apical half with moderately short setae. Ventrite 5 in female (<xref ref-type="fig" rid="F6">Fig. 13C</xref>) subtriangular (c. 230 µm long, 400 µm wide); in male (<xref ref-type="fig" rid="F6">Fig. 13D</xref>) broadly oval and distinctly shorter (c. 180 µm long, 370 µm wide).</p></tp:treatment-sec><tp:treatment-sec sec-type="Adult differential diagnosis"><title>Adult differential diagnosis.</title><p>In its colour patterns, <!--PageBreak--><italic><tp:taxon-name>Ancyronyx buhid</tp:taxon-name></italic> resembles <italic><tp:taxon-name>Ancyronyx patrolus</tp:taxon-name></italic>, <italic><tp:taxon-name>Ancyronyx punkti</tp:taxon-name></italic> and especially <italic><tp:taxon-name>Ancyronyx pseudopatrolus</tp:taxon-name></italic> from Palawan. The new species can be easily distinguished by the combination of body morphometric and genital characters (body, especially abdomen and elytra, relatively wider (CL/EW c. 2.0; EL/EW c. 1.45) than in other species; legs not distinctly longer than body; coxite of ovipositor moderately stout; aedeagus with straight main piece (not widened subapically), almost contiguous parameres ventrally, very short and few parameral setae.</p></tp:treatment-sec><tp:treatment-sec sec-type="Larval diagnosis"><title>Larval diagnosis</title><p><bold>(based on sixth instar).</bold> Colour (<xref ref-type="fig" rid="F2">Fig. 7</xref>) dorsally dominantly dark brown except for yellow lateral head, clypeus and labrum, most anterior portion of pronotum and the almost entire first abdominal segment; most specimens additionally with yellowish to pale brown (preterminal) abdominal segment VIII (at least posterior portion) and apex of abdominal segment IX (up to c. posterior 0.15). Legs, mouthparts, ventral head, thorax, and abdomen yellowish to pale brown, but some specimens with darker brown thoracic venter and ventral abdominal segment IX.</p><p>HW 0.31 mm; entire larva about 3.1 mm long. Body elongate, wider than that of <italic><tp:taxon-name>Ancyronyx minerva</tp:taxon-name></italic> and <italic><tp:taxon-name>Ancyronyx tamaraw</tp:taxon-name></italic>, but similar in the external characters, except for the following: posterolateral projections (<xref ref-type="fig" rid="F2">Figs 7</xref>, <xref ref-type="fig" rid="F7">14A</xref>) of abdominal segments II–VI usually reaching or slightly overreaching posterior segment margins. Lateral rim of thorax and abdomen with scattered long, trichoid setae. Dorsal sagittal line slightly impressed from prothorax to abdominal segment V and without tubercles.</p><p>Head (<xref ref-type="fig" rid="F2">Figs 7</xref>, <xref ref-type="fig" rid="F7">14B–E</xref>) widest posterior 0.3, not subparallel in posterior half, dorsolaterally with a pair of moderately long setae and one pair near the frontoclypeal suture (<xref ref-type="fig" rid="F7">Fig. 14B</xref>); lateral setae of various size, very short to moderately long. Frontal suture inconspicuous; subbasal fringe of clypeus with rather short fasciculate setae. Ventral side (<xref ref-type="fig" rid="F7">Fig. 14D</xref>) dominantly rugulose; basolateral areas and genae (inbetween setae) glabrous (<xref ref-type="fig" rid="F7">Fig. 14C</xref>).</p><fig id="F7" position="float" orientation="portrait"><label>Figure 14.</label><caption><p><italic><tp:taxon-name>Ancyronyx buhid</tp:taxon-name></italic> Freitag, sp. n., larva (SEM photographs; not to scale): <bold>A</bold> detail of abdominal segment VII, lateral, with posterolateral projections and spiracles <bold>B</bold> head, dorsal <bold>C</bold> head, lateral <bold>D</bold> head, ventral <bold>E</bold> antenna, frontal <bold>F</bold> thoracic and first abdominal segments, ventral <bold>G</bold> midleg, ventral <bold>H</bold> abdominal segment IX, lateral <bold>I</bold> operculum, ventral.</p></caption><graphic xmlns:xlink="http://www.w3.org/1999/xlink" xlink:href="ZooKeys-321-035-g007.jpg" position="float" orientation="portrait" xlink:type="simple"/></fig><p>Antenna as in <xref ref-type="fig" rid="F7">Figs 14D, E</xref>, c. ¼ as long as head; scape setae fasciculate; pedicel long; flagellum and sensorium subequal in length.</p><p>Labrum (<xref ref-type="fig" rid="F7">Fig. 14B</xref>) with subapical fringe of ramose setae and few lateral trichoid setae. Maxilla (<xref ref-type="fig" rid="F7">Fig. 14D</xref>) with parallel-sided stipes; maxillary palpus (<xref ref-type="fig" rid="F7">Figs 14D, E</xref>) slightly slenderer than in <italic><tp:taxon-name>Ancyronyx tamaraw</tp:taxon-name></italic>. Labial mentum (<xref ref-type="fig" rid="F7">Fig. 14D</xref>) with lateral margin slightly sinuously curved (concave in posterior half), narrowest at basal 0.2; pair of trichoid setae moderately short (reaching anterior margin), inserted sublaterally at anterior 0.2; pair of subapical lateral setae fasciculate; subbasal pair of setae ramous. Submentum short, not clearly partitioned from somewhat protruding semicircular ligula which is conspicuously covered with setiform microstructures (<xref ref-type="fig" rid="F7">Fig. 14D</xref>); labial palpi as in <italic><tp:taxon-name>Ancyronyx tamaraw</tp:taxon-name></italic>.</p><p>Pro-, meso-, metathorax and legs (<xref ref-type="fig" rid="F2">Figs 7</xref>, <xref ref-type="fig" rid="F7">14F</xref>) almost as in <italic><tp:taxon-name>Ancyronyx minerva</tp:taxon-name></italic>. Pronotum with rather inconspicuous small round signa (glabrous areas) in posterior half. Ventral sclerites of thorax (<xref ref-type="fig" rid="F7">Fig. 14E</xref>) rugulose, not glabrous; venter of metathorax with conspicuous sagittal tuberculate ridge (similar to that of the venter in abdominal segment I).</p><p>Abdomen (<xref ref-type="fig" rid="F2">Figs 7</xref>, <xref ref-type="fig" rid="F7">14A, H, I</xref>) without conspicuous dorsosagittal carina except for the anterior half of segment IX (<xref ref-type="fig" rid="F5">Fig. 12G</xref>); squamose setae at posterior rim of segments I–VIII large (<xref ref-type="fig" rid="F7">Figs 14A, H</xref>). Ventral sclerite of segment I with distinct sagittal ridge in anterior half (<xref ref-type="fig" rid="F7">Fig. 14F</xref>), reaching c. 1/2 to 2/3 of segment length. Apex of segment <!--PageBreak-->IX emarginate (sometimes inconspicuous due to apical setae). Operculum (<xref ref-type="fig" rid="F7">Fig. 14I</xref>) almost twice as long as wide, basal portion glabrous.</p></tp:treatment-sec><tp:treatment-sec sec-type="Variation between larval instars"><title>Variation between larval instars.</title><p>The available prefinal instar specimens vary only slightly from the description above, namely by the relatively slenderer thoracic and abdominal segments, the smaller and rather inconspicuous spiracles near the posterolateral projection, the slightly broader legs with fewer setae, and the relatively longer lateral setae on thorax and abdomen.</p></tp:treatment-sec><tp:treatment-sec sec-type="Larval differential diagnosis"><title>Larval differential diagnosis.</title><p>The species can most easily be distinguished from any other known<!--PageBreak--><italic><tp:taxon-name>Ancyronyx</tp:taxon-name></italic> larva by the obviously pale first abdominal segment. The general shape and the proportions of the larva of this species resemble those of the <italic><tp:taxon-name>Ancyronyx patrolus</tp:taxon-name></italic> group, from which it can be additionally distinguished by the anterior yellow band, that is medially narrower (not extended as in several species of the <italic><tp:taxon-name>Ancyronyx patrolus</tp:taxon-name></italic> group) and the character combination of long sagittal crest of the first abdominal segment venter, slightly impressed dorsosagittal line without protruding tubercles. From the species of the <italic><tp:taxon-name>Ancyronyx variegatus</tp:taxon-name></italic> group, this larva can be distinguished easily by its spindle-shape habitus (subsemicircular in cross section) and the rather short posterolateral appendages.</p></tp:treatment-sec><tp:treatment-sec sec-type="Distribution"><title>Distribution.</title><p>Known only from Mindoro Island where this new species was recorded from various streams in the province of Oriental Mindoro.</p></tp:treatment-sec><tp:treatment-sec sec-type="Ecology"><title>Ecology.</title><p>Both, adult and larvae of <italic><tp:taxon-name>Ancyronyx buhid</tp:taxon-name></italic> occur in medium sized, unpolluted rivers in mountainous areas. This suggests an affinity to undisturbed habitats. The relatively highest abundances were found on submerged wood and rough rock surfaces in runs and riffles. Some root packs and partly submerged grass bunches in riffles were also found to be densely colonised with the species. Much more rarely it was found among bottom gravels in runs and calm pools, where specimens were possibly just shifted by drift.</p></tp:treatment-sec><tp:treatment-sec sec-type="Remarks"><title>Remarks.</title><p>One male specimen from site “TR2f” varies in regard to the primary and secondary sexual characters, namely the length of tergite VIII, ventrite 5 and aedeagus. Since all other characters do not differ from the type material, this is regarded as an abnormality caused during pupation.</p></tp:treatment-sec><tp:treatment-sec><!--Section generated to contain objects referenced in tp:taxon-treatment.--><fig id="F2" position="float" orientation="portrait"><label>Figures 2–9.</label><caption><p>Habitus (not to scale) of <bold>2</bold> <italic><tp:taxon-name>Ancyronyx minerva</tp:taxon-name></italic>, adult <bold>3</bold> <italic><tp:taxon-name>Ancyronyx tamaraw</tp:taxon-name></italic>, sp. n. adult <bold>4</bold> <italic><tp:taxon-name>Ancyronyx buhid</tp:taxon-name></italic>, sp. n., adult <bold>5</bold> <italic><tp:taxon-name>Ancyronyx minerva</tp:taxon-name></italic>, larva <bold>6</bold> <italic><tp:taxon-name>Ancyronyx tamaraw</tp:taxon-name></italic>, sp. n., larva <bold>7</bold> <italic><tp:taxon-name>Ancyronyx buhid</tp:taxon-name></italic>, sp. n., larva <bold>8</bold> <italic><tp:taxon-name>Ancyronyx schillhammeri</tp:taxon-name></italic>, adult <bold>9</bold> <italic><tp:taxon-name>Ancyronyx schillhammeri</tp:taxon-name></italic>, larva.</p></caption><graphic xmlns:xlink="http://www.w3.org/1999/xlink" xlink:href="ZooKeys-321-035-g002.jpg" position="float" orientation="portrait" xlink:type="simple"/></fig><fig id="F5" position="float" orientation="portrait"><label>Figure 12.</label><caption><p><italic><tp:taxon-name>Ancyronyx tamaraw</tp:taxon-name></italic> Freitag, sp. n., larva (SEM photographs; not to scale): <bold>A</bold> detail of abdominal segment III, lateral, with posterolateral projections and spiracles <bold>B</bold> head, dorsal <bold>C</bold> head, frontal <bold>D</bold> head, ventrolateral <bold>E</bold> meso- and metathoracic and first and second abdominal segments, ventral <bold>F</bold> lateral parts of median sclerites of abdominal venter, with setiferous tubercles and lateral projections <bold>G</bold> abdominal segments VIII and IX, dorsal <bold>H</bold> operculum, ventral.</p></caption><graphic xmlns:xlink="http://www.w3.org/1999/xlink" xlink:href="ZooKeys-321-035-g005.jpg" position="float" orientation="portrait" xlink:type="simple"/></fig></tp:treatment-sec><ref-list><ref id="B9"><mixed-citation xmlns:xlink="http://www.w3.org/1999/xlink" xlink:type="simple"><person-group><name name-style="western"><surname>Freitag</surname><given-names>H</given-names></name><name name-style="western"><surname>Jäch</surname><given-names>MA</given-names></name></person-group> (<year>2007</year>) <article-title>The genus <italic>Ancyronyx</italic> Erichson, 1847 (Coleoptera, Elmidae) in Palawan and Busuanga, (Philippines) with description of six new species.</article-title><source>Zootaxa</source><volume>1590</volume>: <fpage>37</fpage>–<lpage>59</lpage>. <ext-link ext-link-type="uri" xlink:href="http://www.mapress.com/zootaxa/2007f/z01590p059f.pdf" xlink:type="simple">http://www.mapress.com/zootaxa/2007f/z01590p059f.pdf</ext-link></mixed-citation></ref></ref-list></tp:taxon-treatment>
